# Supplementary material for: Mucosal immune responses and intestinal microbiome associations in wild spotted hyenas (Crocuta crocuta)
Source: Commun Biol. 2025 Jun 13;8:924. doi: 10.1038/s42003-025-08243-0 (PMC12166089; doi:10.1038/s42003-025-08243-0)
Supplement: Supplementary file 3 — Supplementary Data 1 [file 42003_2025_8243_MOESM3_ESM.csv]

Name_F	Seq_F	Reference_F	DOI_F	Name_R	Seq_R	Reference_R	DOI_R	Min	Max	Expected	Gene	Target	Region
16S.1100.F16_100_F	CAACGAGCGCAACCCT	Turner et al., 1999	https://doi.org/10.1111/j.1550-7408.1999.tb04612.x	1492R_100_R	TACGGYTACCTTGTTAYGACTT	Heuer et al., 1997	https://doi.org/10.1128/aem.63.8.3233-3241.1997	400	500	415	16S	Bacteria	V6-V7
16SA_L_110_F	CGCCTGTTTATCAAAAACAT	Palumbi, 1996		16SB_H_110_R	CCGGTCTGAACTCAGATCACGT	Palumbi, 1996		500	600	550	16S	Metazoa	Mitochondrial
18S_0067a_deg_3Mod_53_F	AAGCCATGCATGYCTAAGTATM	Dollive et al., 2012	https://doi.org/10.1186/gb-2012-13-7-r60	NSR399_3Mod_53_R	TCTCAGGCTCCYTCTCC	Dollive et al., 2012	https://doi.org/10.1186/gb-2012-13-7-r60	300	400	350	18S	Eukaryota	V1-V2
18SiCF1_111_F	CCTATCAGCTTTAGACGGTAGG	Ryan et al. 2003	https://doi.org/10.1128/aem.69.7.4302-4307.2003	18SiCR1_111_R	TCTAAGAATTTCACCTCTGACTG	Ryan et al. 2003	https://doi.org/10.1128/aem.69.7.4302-4307.2003	500	600	550	18S	Eukaryota	V2-V3
27M_F_98_F	AGRGTTTGATCMTGGCTCAG	Sun et al., 2014	https://doi.org/10.1038/srep06966	CCR_98_R	GCTGCCTCCCGTAGGAGTCTGG	Sun et al., 2014	https://doi.org/10.1038/srep06966	300	400	350	16S	Bacteria	V1-V2
5.8SR_130_F	TCGATGAAGAACGCAGCG	Vilgalys & Heste, 1990	https://doi.org/10.1128/jb.172.8.4238-4246.1990	ITS4_130_R	TCCTCCGCTTATTGATATGC	White et al., 1990	https://doi.org/10.1016/B978-0-12-372180-8.50042-1	200	500	300	ITS	Eukaryota	ITS2
ACM_008_17_F	AGAGTTTGATCCTGGCTCAG	Abulencia et al., 2006	https://doi.org/10.1128%2FAEM.72.5.3291-3301.2006	Klin0341_CR_18_R	CTGCWGCCNCCCGTAGG	Klindworth et al., 2013	https://doi.org/10.1093/nar/gks808	300	400	333	16S	Bacteria	V1-V2
ACM_008_17_F	AGAGTTTGATCCTGGCTCAG	Abulencia et al., 2006	https://doi.org/10.1128%2FAEM.72.5.3291-3301.2006	ADM330_CR_17_R	GCTGCCTCCCGTAGGAGT	Amann et al., 1990	https://doi.org/10.1128/aem.56.6.1919-1925.1990	300	400	322	16S	Bacteria	V1-V2
ADM330_18_F	ACTCCTACGGGAGGCAGC	Wallner et al., 1993	https://doi.org/10.1002/cyto.990140205	Klin0785_CR_19_R	GACTACHVGGGTATCTAATCC	Klindworth et al., 2013	https://doi.org/10.1093/nar/gks808	400	500	455	16S	Bacteria	V3-V4
ArF5_105_F	GCNCCNGAYATRKCNTTYCCNCG	Gibson et al. 2015	https://doi.org/10.1371/journal.pone.0138432	ArR5Vasco_137_R	GTRATNGCNCCNGCNARNACNGG	Gibson et al. 2015	https://doi.org/10.1371/journal.pone.0138432	300	400	310	COI	Eukaryota	Folmer
BF2_139_F	GCHCCHGAYATRGCHTTYCC	Elbrecht, & Leese, 2017	https://doi.org/10.3389/fenvs.2017.00011	BR1_139_R	ARYATDGTRATDGCHCCDGC	Elbrecht & Leese 2007	https://doi.org/10.3389/fenvs.2017.00011	300	400	322	COI	Eukaryota	Folmer
Df_ITSRev_114_F	GCGGGTCTTCCTATATAAACAAGAACC	Bart et al., 2008	https://doi.org/10.1128%2FJCM.00680-08	Df_ITSnesFor_114_R	ATACGTCCCTGCCCTTTGTA	Bart et al., 2008	https://doi.org/10.1128%2FJCM.00680-08	300	400	350	ITS	Eukaryota	ITS1
Eim_Ap5_60_F	YAAAGGAATTTGAATCCTCGTTT	Jarquín-Díaz et al., 2019	https://doi.org/10.1016%2Fj.ijppaw.2019.07.004	Eim_Ap5_60_R	YAGAATTGATGCCTGAGYGGTC	Jarquín-Díaz et al., 2019	https://doi.org/10.1016%2Fj.ijppaw.2019.07.004	400	500	455	tRNA	Eimeria	Apicoplast
Eim_COX0_50_F	CCTCATTTAACGGTGATCCAGTACT	Jarquín-Díaz et al., 2020	https://doi.org/10.1002/ece3.5992	Eim_COX0_50_R	GCACCAAGAGATAGTACGAAATGGA	Jarquín-Díaz et al., 2020	https://doi.org/10.1002/ece3.5992	400	500	495	COI	Eimeria	Mitochondrial
F1073_101_F	CATGGYTGTCGTCAGCTCGT	Sundquist et al., 2007	https://doi.org/10.1186/1471-2180-7-108	1492R_100_R	TACGGYTACCTTGTTAYGACTT	Heuer et al., 1997	https://doi.org/10.1128/aem.63.8.3233-3241.1997	400	500	460	16S	Bacteria	V6-V7
fwhF2_106_F	GGDACWGGWTGAACWGTWTAYCCHCC	Vamos et al., 2017	https://doi.org/10.3897/mbmg.1.14625	fwhR2n_106_R	GTRATWGCHCCDGCTARWACWGG	Vamos et al., 2017	https://doi.org/10.3897/mbmg.1.14625	200	300	250	COI	Eukaryota	Folmer
Gen_600_7_F	GCCGCGGTAATTCCAGCT	Wang et al., 2014	https://doi.org/10.1371/journal.pone.0090053	Nem_0425_4_2_R	ARACATTCTTGGCAAATGCYTTC	Lesniak et al., 2017	https://doi.org/10.1038%2Fsrep41730	300	400	350	18S	Eukaryota	V4
Hadz_566_6_F	CAGCAGCCGCGGTAATTCC	Hadziavdic et al., 2014	https://doi.org/10.1371/journal.pone.0087624	Mach2Gen_7_R	TCCGTCAATTTCTTTAAGTTTCAG	Lesniak et al., 2017	https://doi.org/10.1038%2Fsrep41730	500	600	590	18S	Eukaryota	V4-V5
HSPF3_112_F	GCTGSTGATACTCACTTGGGTGG	Sulaiman et al., 2001	https://doi.org/10.1111/j.1550-7408.2001.tb00441.x	HSPR3_112_R	CTCTTGTCCATACCAGCATCC	Sulaiman et al., 2001	https://doi.org/10.1111/j.1550-7408.2001.tb00441.x	300	400	350	HSP70	Eukaryota	NA
ITS1_129_F	TCCGTAGGTGAACCTGCGG	Wang et al., 2014	https://doi.org/10.1111/1755-0998.12325	ITS2_129_R	GCTGCGTTCTTCATCGATGC	Wang et al., 2014	https://doi.org/10.1111/1755-0998.12325	200	500	300	ITS	Eukaryota	ITS1
Klin0341_19_F	CCTACGGGNGGCWGCAG	Klindworth et al., 2013	https://doi.org/10.1093/nar/gks808	Klin0785_CR_19_R	GACTACHVGGGTATCTAATCC	Klindworth et al., 2013	https://doi.org/10.1093/nar/gks808	400	500	444	16S	Bacteria	V3-V4
L14816_79_F	CCATCCAACATCTCAGCATGATGAAA	Meyer et al., 1995		H15173_80_R	CCCTCAGAATGATATTTGTCCTCA	Meyer et al., 1995		300	400	360	CytB	Metazoa	Mitochondrial
L2513_64_F	GCCTGTTTACCAAAAACATCAC	Kitano et al. 2007	https://doi.org/10.1007/s00414-006-0113-y	H2714_64_R	CTCCATAGGGTCTTCTCGTCTT	Kitano et al. 2007	https://doi.org/10.1007/s00414-006-0113-y	200	300	244	16S	Metazoa	Mitochondrial
LSU_Fwd_2_3Mod_55_F	ACAAGTACCDTRAGGGAAAGTT	Sonnenberg et al., 2007	https://doi.org/10.1186/1742-9994-4-6	LSU_Rev_4_54_R	GTTAGACTYCTTGGTCCGTG	Sonnenberg et al., 2007	https://doi.org/10.1186/1742-9994-4-6	400	500	550	28S	Eukaryota	D2
Mamm1F_90_F	CAACGGAACAAGTTACCCTAG	Oja et al., 2017	https://doi.org/10.1371/journal.pone.0179463	Mamm1R_91_R	GAACCGACCTGGATTACTC	Oja et al., 2017	https://doi.org/10.1371/journal.pone.0179463	100	200	187	16S	Metazoa	Mitochondrial
MarkN_10_F	GCTTGTCTCAAAGATTAAGCCN	Dorris et al., 2002	https://doi.org/10.1016/s0020-7519(02)00156-x	Proti440R_28_R	CAGGCYCSCTCTCCGGA	Lesniak et al., 2017	https://doi.org/10.1038%2Fsrep41730	300	400	380	18S	Eukaryota	V1-V2
mlCOIintF_XT_104_F	GGWACWRGWTGRACWNTNTAYCCYCC	Leray et al., 2013	https://doi.org/10.1186/1742-9994-10-34	JgHCO2198_104_R	TANACYTCNGGRTGNCCRAARAAYCA	Geller et al., 2013	https://doi.org/10.1111/1755-0998.12138	300	400	365	COI	Eukaryota	Folmer
NdmlCOIlintF_1_72_F	GGAACAGGATGAACTGTTTACCCTCC	Leray et al., 2013	https://doi.org/10.1186/1742-9994-10-34	dgHCO2198_72_R	TAAACTTCAGGGTGACCAAARAAYCA	Geller et al., 2013	https://doi.org/10.1111/1755-0998.12138	300	400	365	COI	Eukaryota	Folmer
Nem_0425_6CR_14_F	ATAACAGGTCTGTGATGCCCTT	Heitlinger, Ferreira et al., 2017	https://doi.org/10.3389/fcimb.2017.00262	EukB_MH_24_R	TGATCCTTCTGCAGGTTCACC	Sands et al., 2008	https://doi.org/10.1186/1472-6785-8-7	300	400	350	18S	Eukaryota	V8-V9
Prot1702_32_F	YGGTGRTGCATGGCCGYT	Heitlinger, Ferreira et al., 2017	https://doi.org/10.3389/fcimb.2017.00262	EukB_MH_24_R	TGATCCTTCTGCAGGTTCACC	Sands et al., 2008	https://doi.org/10.1186/1472-6785-8-7	400	500	450	18S	Eukaryota	V9
Prot1702_32_F	YGGTGRTGCATGGCCGYT	Heitlinger, Ferreira et al., 2017	https://doi.org/10.3389/fcimb.2017.00262	wang1624CR6S_16_R	GGGCGGTGTGTACAAAGG	Wang et al., 2014	https://doi.org/10.1371/journal.pone.0090053	300	400	350	18S	Eukaryota	V7-V8
Proti1580_33_F	TTGACGGARKGGYACCACMA	Heitlinger, Ferreira et al., 2017	https://doi.org/10.3389/fcimb.2017.00262	wang1624CR6S_16_R	GGGCGGTGTGTACAAAGG	Wang et al., 2014	https://doi.org/10.1371/journal.pone.0090053	500	600	550	18S	Eukaryota	V6-V8
Proti643_31_F	CCGCGGTAATTCCAGCTC	Lesniak et al., 2017	https://doi.org/10.1038%2Fsrep41730	wang1141CR_14_R	GGTGCCCTTCCGTCAATTC	Wang et al., 2014	https://doi.org/10.1371/journal.pone.0090053	600	700	643	18S	Eukaryota	V4-V5
wang1141_13_F	GAATTGACGGAAGGGCACC	Wang et al., 2014	https://doi.org/10.1371/journal.pone.0090053	Nem_0425_6_3_R	AAGGGCATCACAGACCTGTTAT	Lesniak et al., 2017	https://doi.org/10.1038%2Fsrep41730	300	400	350	18S	Eukaryota	V6-V7
ZBJ_ArtF1c_67_F	AGATATTGGAACWTTATATTTTATTTTTGG	Zeale et al., 2011	https://doi.org/10.1111/j.1755-0998.2010.02920.x	ZBJ_ArtR2c_67_R	WACTAATCAATTWCCAAATCCTCC	Zeale et al., 2011	https://doi.org/10.1111/j.1755-0998.2010.02920.x	200	300	211	COI	Eukaryota	Folmer
