# Supplementary material for: Mucosal immune responses and intestinal microbiome associations in wild spotted hyenas (Crocuta crocuta)
Source: Commun Biol. 2025 Jun 13;8:924. doi: 10.1038/s42003-025-08243-0 (PMC12166089; doi:10.1038/s42003-025-08243-0)
Supplement: Supplementary file 4 — Supplementary Data 2 [file 42003_2025_8243_MOESM4_ESM.csv]

Sequence	name	query cover	E-value	Per.ident	Accession	Scientific name	Predictor of	Isolation source
TCGTGACTAGTTGCTACTATTTAGTTAGAGAACTCTAGTCAGACTGCCGTGGATAACACGGAGGAAGGTGAGGATGACGTCAAATCATCACGTCCCTTATGTCTTGGGCTACAAACGTACTACAATGGCTATAACAAAGAGAAGCGAATCCGCGAGGAGGAGCAAAACTGATAAAAATAGTCTCAGTTCGGATTGCAGGCTGAAANNNNNNNNNNGTTCGGATTGCAGGCTGAAACTCGCCTGCATGAAGCTGGAATTGCTAGTAATCACAGGTCAGCATACTGTGGTGAATACGTTCCCGGGCCTTGTACACACCGCCCGTCACACCATGAGAGTTGATAATACCCGAAGTCCAAAGTAATTTGGCCGAAGGTAGGATTGATGATTAGGGTGA	ASV_8_Unknown_genus_in_Unknown_domain	87%	6.00E-97	99.02%	FJ978585.1	uncultured bacterium	both	wolf faeces
GGATGAACGCTGGCGGCGTGCCTAACACATGCAAGTCGAGCGATTCTCTTCGGAGAAGAGCGGCGGACGGGTGAGTAACGCGTGGGTAACCTACCCTGTACACACGGATAACATACCGAAAGGTATGCTAATACGGGATGATATATAGAAATCGCATGATTTTTATATCAAAGATTTATCGGTACAGGATGGACCCGCGTCTGATTAGCTTGTTGGCGGGGTAACGGCCCACCAAGGCGACGATCAGTAGCCGACCTGAGAGGGTGATCGGCCACATTGGAACTGAGACACGGTCCAAACTC	ASV_685_Unknown_genus_in_Bacteria	100.00%	2.00E-154	100.00%	KC245386.1	uncultured bacterium	f-IgA	snow leopard faeces
GGATGAACGCTAGCTACAGGCTTAACACATGCAAGTCGAGGGGCAGCATGGTCTTAGCTTGCTAAGGCCGATGGCGACCGGCGCACGGGTGAGTAACGCGTATCCAACCTGCCTTACACTCTTGGACAGCCTTCTGAAAGGGAGATTAATACAAGATGTTATCATGAGTAAGCATTTTCGCATGATTAAAGGTTTACCGGTGTAAGATGGGGATGCGTTCCATTAGATAGTAGGCGGGGTAACGGCCCACCTAGTCTTCGATGGATAGGGGTTCTGAGAGGAAGGTCCCCCACATTGGAACTGAGACACGGTCCAAACTC	ASV_674_Bacteroides	100.00%	3.00E-164	100.00%	OK326065.1	Phocaeicola	both	human faeces
GGATGAACGCTGGCGGCGCGCCTAACACATGCAAGTCGAACGGCACCCCACCTCGGTGGGAAGCGAGTGGCGAACGGCTGAGTAACACGTGGAGAACCCGCCCCCTCCTCCGGGATAGCCTCGGGAAACCGTGGGTAATACCGGATGACGCCCGGACGACGCATGTCGCCCGGGCCAAAGCCCAGACGGGAGGGGATGGCTCCGCGGCCCATCAGGTAGACGGCGGGGTGAAGGCCCACCGTGCCGACGACGGGTAGCCGGGTTGAGAGACCGACCGGCCAGATTGGGACTGAGACACGGCCCAGA	ASV_739_Collinsella	100.00%	1.00E-156	100.00%	KC245493.1	uncultured bacterium	both	snow leopard faeces
GGATGAACGCTAGCGACAGGCTTAACACATGCAAGTCGAGGGGCAGCGGGGCGTAGCAATACGCCGCCGGCGACCGGCGCACGGGTGAGTAACGCGTATGCAACCTGCCCATCAGAGGGGGATAACCCGGCGAAAGTCGGACTAATACCGCGTAGCGCCGCCATTCCGCATGGGGAGGCGGCCAAAGGGTGCGAATCGCTGATGGATGGGCATGCGTTCCATTAGGCAGTTGGCGGGGTAACGGCCCACCAAACCGACGATGGATAGGGGTTCTGAGAGGAAGGTCCCCCACATTGGTACTGAGACACGGAC	ASV_342_Parabacteroides	100%	1.00E-117	92.01%	CP081908.1	Parabacteroides distasonis	f-IgA	human biopsy
TCATCCTCGTTTGCCATCAGGTAATGCTGGGCACTCCGGGGATACTGCCATCGTAAGATGTGAGGAAGGTGGGGATGACGTCAAATCAGCACGGCCCTTACGTCCGGGGCTACACACGTGTTACAATGGGCGGTACAGAGGGCAGCCACCACGCGAGTGGGCGCTAATCCTCAAAGCCGTTCTCAGTTCGGACTGGAGTCTGCAANNNNNNNNNNACTGGAGTCTGCAACCCGACTCCACGAAGCTGGATTCGCTAGTAATCGCGCATCAGCCATGGCGCGGTGAATACGTTCCCGGGCCTTGTACACACCGCCCGTCAAGCCATGAAAGCCGGGAGCACCTGAAGACCGTGACCGCAAGGGTCGGCCTAGGGTGATACTGGTGATTGGGGCTA	ASV_1_Alloprevotella	100%	5.00E-157	93.65%	OX250409.1	Prevotellamassilia timonensis	f-IgA	human faeces
GGATGAACGCTGGCGGCGTGCTTAATACATGCAAGTCGAACGAAGAATTAGATAAGCTTGCTTAGCTAATTCTTAGTGGCGAACGGGTGAGTAATACATAAGCAACCTACCTCTTAGAAAGGGATAACCTCTGGAAACGGAAGCTAATACCTTATAGCTAATTAGATGGCATCATCTAATTACTAAAGATGCGTTTGCATCGCTAAGAGATGGGCTTATGGTGTATTAGCTAGTTGGTGAGGTAACTGCTCACCAAGGCCATGATACATAGCCGGCCTGAGAGGGTGAACGGCCACATTGGGACTGAGACACGGCC	ASV_392_Unknown_genus_in_Erysipelotrichaceae	100%	5.00E-122	92.43%	HQ716714.1	uncultured bacterium	both	pig faeces
GATTGAACGCTGGCGGCATGCTTTACACATGCAAGTCGAACGGCAGCACAGGGAGCTTGCTCCCGGGTGGCGAGTGGCGCACGGGTGAGTAATACATCGGAACGTGTCCTGTTGTGGGGGATAACTGCTCGAAAGGGTGGCTAATACCGCATGAGACCTGAGGGTGAAAGCGGGGGATCGCAAGACCTCGCGCAATTGGAGCGGCCGATGCCCGATTAGCTAGTTGGTGAGGTAAAGGCTCACCAAGGCGACGATCGGTAGCTGGTCTGAGAGGACGACCAGCCACACTGGGACTGAGACACGGCCCAGA	ASV_694_Sutterella	100.00%	9.00E-159	100.00%	KF843429.1	uncultured bacterium	f-IgA	human faeces
GGATGAACGCTAGCGACAGGCTTAACACATGCAAGTCGAGGGGCAGCGAGGGGTTAGCAATAACTCTGTCGGCGACCGGCGCACGGGTGAGTAACGCGTATGCAACCTACCTACATCAGGGGAATAACCAGGAGAAATCCTGACTAATACCGCATACATCGGTTGACCGCATGGTTGATTGAGGAAAGAATTATCGGATGTTGATGGGCATGCGTGGCATTAGGAAGTTGGCGGGGTAACGGCCCACCAATCCGACGATGCCTAGGGGTTCTGAGAGGAAGGTCCCCCACATTGGTACTGAGACACGGATCAAA	ASV_718_Muribaculaceae	100%	6.00E-156	99.04%	EU458463.1	uncultured bacterium	f-IgA	Spotted hyena faeces
TGTCGTGAGATGTTGGGTTAAGTCCCGCAACGAGCGCAACCCCTGTCCTTAGTAGCCAGCAGTAAGATGGGCACTCTAGGGAGACTGCCAGGGATAACCTGGAGGAAGGCGGGGACGACGTCAAATCATCATGCCCCTTATGATTTGGGCTACACACGTGCTACAATGGCGTAAACAAAGGGAAGCAAACCTGCGAGGGTANNNNNNNNNNCTGCAACTCGACTGCACGAAGCTGGAATCGCTAGTAATCGCAGATCAGAATGCTGCGGTGAATACGTTCCCGGGTCTTGTACACACCGCCCGTCACACCATGGGAGTCAGTAACGCCCGAAGTCAGTGACCTAACCGCAAGGAAGGAGCTGCCGAAGGCGGGACCGATAACTGGGGTGA	ASV_825_Blautia	51%	6.00E-92	98.49%	JN567217.1	uncultured Firmicutes bacterium	f-mucin	CAFO bioaerosol collected from concentrated animal feeding operations
TGCTGTGAAGTGTCGGCTTAAGTGCCATAACGAGCGCAACCCTTGTCGTCAGTTGCCATCAGGTAATGCTGGGGACTCTGGCGAGACTGCCACCGCAAGGTGTGAGGAAGGGGGGGATGACGTCAAATCAGCACGGCCCTTACGTCCGGGGCGACACACGTGTTACAATGGTGGGTACAGAGGGAAGCTACCTGGTGACAGNNNNNNNNNNATTGGAGTCTGCAACTCGACTCCATGAAGTTGGATTCGCTAGTAATCGCGCATCAGCCATGGCGCGGTGAATACGTTCCCGGGCCTTGTACACACCGCCCGTCAAGCCATGGAAGCCGGGGGTGCCTGAAGTTCGTGACCGCGAGGAGCGACCTAGGGCAAAACTGGTAACTGGGGCTA	ASV_797_Rikenellaceae_RC9_gut_group	75.00%	2.00E-96	99.50%	KU572723.1	uncultured Prevotella sp.	f-mucin	caecal content
TTGCCATCAGTTGCCATCATTAAGTTGGGCACTCTGGTGGGACTGCCGGGGACAACTCGGAGGAAGGTGGGGATGACGTCAAATCATCATGCCCCTTATGTTCTGGGCTACACACGTGCTACAATGGCCGGTACAACAGGTCGCGAACCCGTGAGGGGGAGCCAATCCCAAAAACCGGTCCCAGTTCGGACTGCAGGCTGCAACCNNNNNNNNNNGGACTGCAGGCTGCAACCCGCCTGCACGAAGCCGGAGTTGCTAGTAATCGCGGATCAGAATGCCGCGGTGAATGCGTTCCCGGGTCTTGTACACACCGCCCGTCACACCATGGAAGTTGGGGGTGCCCAAAGTCGGTTAAGTAATAGATCGCCTAAGGCAAAACCAATGACTGGGGTGA	ASV_59_Eubacterium_nodatum_group	68.00%	1.00E-94	98.53%	FJ161672.1	uncultured bacterium	both	pig faeces
TTGTCTTTAGTTGCCATCATTTAGTTGGGCACTCTAGAGAGACTGCCAGGGATAACCTGGAGGAAGGTGGGGATGACGTCAAATCATCATGCCCCTTATGCCTAGGGCTACACACGTGCTACAATGGGTGGTACAGAGGGCAGCCAAACCGTGAGGTGGAGCAAATCCCTTAAAGCCATTCTCAGTTCGGATTGTAGGCTGAAACNNNNNNNNNNCTGAAACTCGCCTACATGAAGCTGGAGTTACTAGTAATCGCAGATCAGAATGCTGCGGTGAATGCGTTCCCGGGTCTTGTACACACCGCCCGTCACACCATGGGAGTTGGAGACACCCGAAGCCGATTGTCTAACCTTTTGGAAGAAGTCGTCGAAGGTGGAATCAATAACTGGGGTGA	ASV_85_Peptoclostridium	100.00%	5.00E-172	95.69%	KC245386.1	uncultured bacterium	both	snow leopard faeces
GTGGGGAATCTTGCGCAATGGGGGGAACCCTGACGCAGCGACGCCGCGTGCGGGACGAAGGCCCTCGGGTCGTAAACCGCTTTCAGCAGGGATGAGACAAGACGGTACCTGCAGAAGAAGCCCCGGCTAACTACGTGCCAGCAGCCGCGGTAATACGTAGGGGGCGAGCGTTATCCGGATTCATTGGGCGTAAAGCGCGCGTAGNNNNNNNNNNTCAAATCCCGGGGCTCAACCCCGGTCCGCCCCCCGAACCCCGCGGCTCGGGTCCGGTAGGGGAGGGTGGAACACCCGGTGTAGCGGTGGAATGCGCAGATATCGGGTGGAACACCGGTGGCGAAGGCGGCCCTCTGGGCCGAGACCGACGCTGAGGCGCGAAAGCTGGGGGAGCGAACAG	ASV_1139_Collinsella	100.00%	2.00E-180	95.05%	KC245469.1	uncultured bacterium	f-IgA	snow leopard faeces
TCCACTAGTGTAAATCGTCATTGCTGCGGTTAAAAAGCTCGTAGTTGGATCTGAGTCGCATGCAGTGGTTCGCCTTTGGCGTTAATCGCTGTTGCGACTATTTGCTGGTTTTCTACTGAAGTTTCGGCTTCTTTAGTGGCTAGCGAGTTTACTTTGAATAAATTAGAGTGCTCAGAACAAGCGTTTGCTTGAATGCTCGATCATGGAATAATAAAAGAGGACTTCGGTTCTATTTATTGGTTCAGGAACTGAAATAATGGTTAAGAGGGACAATTCGGGGGCATTCGTATCCCTGCGCGAGAGGTGAAATTCGTGGACCGCAGGGGGACGCCCTAAAGCG	ASV_891_Rhabditida	100.00%	2.00E-175	100.00%	OR414375.1	Ancylostoma duodenale	both	human faeces
GGATGAACGCTGGCGGCGTGCTTAATACATGCAAGTCGAACGAAGAATTAGATAAGCTTGCTTAGCTAATTCTTAGTGGCGAACGGGTGAGTAATACATAAGCAACCTACCTCTTAGAAAGGGATAACCTCTGGAAACGGAAGCTAATACCTTATAGCTAATTAGATGGCATCATCTAATTACTAAAGATGCGTTTGCATCGCTAAGAGATGGGCTTATGGTGTATTAGCTAGTTGGTGAGGTAACTGCTCACCAAGGCCATGATACATAGCCGGCCTGAGAGGGTGAACGGCCACATTGGGACTGAGACACGGCCCAGA	ASV_757_Unknown_genus_in_Firmicutes	100.00%	3.00E-124	92.52%	HQ716714.1	uncultured bacterium	f-mucin	pig faeces
TTATCTTTAGTAGCCAGCATTTCGGATGGGCACTCTAGAGAGACTGCCAGGGATAACCTGGAGGAAGGTGGGGATGACGTCAAATCATCATGCCCCTTATGATCAGGGCTACACACGTGCTACAATGGCGTAAACAAAGGGAAGCAGAGCCGCGAGGCCGAGCAAATCTCAAAAATAACGTCTCAGTTCGGATTGTAGTCTGCAANNNNNNNNNNCTGCAACTCGACTACATGAAGCTGGAATCGCTAGTAATCGCGAATCAGAATGTCGCGGTGAATACGTTCCCGGGTCTTGTACACACCGCCCGTCACACCATGGGAGTTGGTAACGCCCGAAGTCAGTGACCCAACCGTAAGGAGGGAGCTGCCGAAGGTGGGACCGATAACTGGGGTGA	ASV_39_Dorea	99.00%	6.00E-157	93.40%	HQ742488.1	uncultured organism	both	human gastrointestinal tract (biopsy)
TGTCGTGAGATGTTGGGTTAAGTCCCGCAACGAGCGCAACCCCTATCTTCAGTAGCCAGCAGTTCGGCTGGGCACTCTGGAGAGACTGCCAGGGATAACCTGGAGGAAGGTGGGGATGACGTCAAATCATCATGCCCCTTATGACCAGGGCTACACACGTGCTACAATGGCGTAAACAAAGGGAAGCAAAACTGTGAGGTCNNNNNNNNNNCTGCAACTCGACTACATGAAGCTGGAATCGCTAGTAATCGCGAATCAGCATGTCGCGGTGAATACGTTCCCGGGTCTTGTACACACCGCCCGTCACACCATGGGAGTCAGTAACGCCCGAAGTCAGTGACCCAACCGCAAGGAGGGAGCTGCCGAAGGTGGGACCGATAACTGGGGTGA	ASV_808_Unknown_genus_in_Lachnospiraceae	96.00%	1.00E-93	98.99%	KR514466.1	uncultured bacterium	f-mucin	bovine reproductive tract
TTGTCTTTAGTTGCCATCATTAAGTTGGGCACTCTAGAGAGACTGCCGGGGATAACTCGGAGGAAGGTGGGGATGACGTCAAATCATCATGCCCCTTATGTCCTGGGCTACACACGTGCTACAATGGCTGGTACAAAGAGACGCAAGACCGTGAGGTGGAGCAAATCTCAAAAACCAGCCCCAGTTCGGATTGTAGGCTGCAACTNNNNNNNNNNGGATTGTAGGCTGCAACTCGCCTACATGAAGTCGGAGTTGCTAGTAATCGTAGATCAGAATGCTACGGTGAATGCGTTCCCGGGTCTTGTACACACCGCCCGTCACACCATGGAAGTTGGGAGCGCCCAAAGTTGGCTAGTTAATAAGTTACCTAAGGTGAAACCAATGACTGGGGTGA	ASV_84_Eubacterium._brachy_group	78.00%	6.00E-97	99.02%	KU655505.1	uncultured bacterium	f-mucin	anaerobic full-scale reactors
GGATGAACGCTAGCTACAGGCTTAACACATGCAAGTCGAGGGGCAGCATGAACTTAGCTTGCTAAGTTTGATGGCGACCGGCGCACGGGTGCGTAACACGTATCCAATCTACCCGTCACTCGGGGATAGCCTTTCGAAAGAAAGATTAATACCCGATGGTATGAGAGAGCGGCATCGCTTTTTCATTAAAGATTTATCGGTGACGGATGAGGATGCGTACGATTAGCTAGTTGGCGGGGTAACGGCCCACCAAGGCGACGATCGTTAGGGGTTCTGAGAGGAAGGTCCCCCACACTGGAACTGAGACACGGTCCAGA	ASV_730_Prevotellaceae_UCG.003	100.00%	3.00E-134	94.64%	GU605969.1	uncultured bacterium	f-mucin	cow faeces
GTGGGGAATATTGCACAATGGGGGAAACCCTGATGCAGCGACGCCGCGTGAAGGAAGAAGTATCTCGGTATGTAAACTTCTATCAGCAGGGAAGAAAATGACGGTACCTGACTAAGAAGCCCCGGCTAACTACGTGCCAGCAGCCGCGGTAATACGTAGGGGGCAAGCGTTATCCGGATTTACTGGGTGTAAAGGGAGCGTAGANNNNNNNNNNGAAAGGCGGGGGCTCAACCCCCGGACTGCATTGGAAACTGTTGATCTTGAGTACCGGAGAGGTAAGCGGAATTCCTAGTGTAGCGGTGAAATGCGTAGATATTAGGAGGAACACCAGTGGCGAAGGCGGCTTACTGGACGGTAACTGACGTTGAGGCTCGAAAGCGTGGGGAGCAAACAG	ASV_1115_Blautia	100%	1.00E-180	95.05%	GQ493062.1	GQ493062.1	f-mucin	caecal content from humanized mice
TTGTCGTCAGTTGCCATCAGGTAATGCTGGGGACTCTGGCGAGACTGCCACCGCAAGGTGTGAGGAAGGGGGGGATGACGTCAAATCAGCACGGCCCTTACGTCCGGGGCGACACACGTGTTACAATGGTGGGTACAGAGGGAAGCTACCTGGTGACAGGATGCAGATCTCGAAAACCCATCTCAGTTCGGATTGGAGTCTGCAANNNNNNNNNNATTGGAGTCTGCAACTCGACTCCATGAAGTTGGATTCGCTAGTAATCGCGCATCAGCCATGGCGCGGTGAATACGTTCCCGGGCCTTGTACACACCGCCCGTCAAGCCATGGAAGCCGGGGGTGCCTGAAGTTCGTGACCGCGAGGAGCGACCTAGGGCAAAACTGGTAACTGGGGCTA	ASV_79_Edaphobaculum	97%	6.00E-144	92.19%	AF371923.1	uncultured bacterium	f-mucin	pig intestine
TGTCGTGAGATGTTGGGTTAAGTCCCGCAACGAGCGCAACCCCTATCATTAGTTGCCATCATTCAGTTGGGCACTCTAATGAGACTGCCGCGGACAACGCGGAGGAAGGTGGGGATGACGTCAAATCATCATGCCCCTTATGTCTTGGGCTACACACGTGCTACAATGGCCGGTACAGAGGGCAGCGACCACGCAAGTGCANNNNNNNNNNGCAACCCGCCCACATGAAGTTGGAATCGCTAGTAATCGCAGGTCAGCATACTGCGGTGAATACGTTCCCGGGCCTTGTACACACCGCCCGTCACACCACGAAAGTTGGTAACACCCGAAGTCGGTGGTCTAACCTGCAAAGGAGGAAGCCGCCCACGGTGGGATCGATGATTGGGGTGA	ASV_801_Nizymenia	92%	2.00E-98	100%	FJ978618.1	uncultured bacterium	both	wolf faeces
TCGTCCTTAGTTGCTAGCAGTTCGGCTGAGCACTCTAAGGAGACTGCCTTCGTAAGGAGGAGGAAGGTGAGGACGACGTCAAGTCATCATGGCCCTTACGCCTAGGGCTACACACGTGCTACAATGGGACATACAAAAAGATGCAATACCGCGAGGTGGAGCAAATCTCTAAAATGTCTCTCAGTTCGGATTGTAGTCTGCAACTNNNNNNNNNNGTAGTCTGCAACTCGACTACATAAAGCTGGAATCGCTAGTAATCGTGAATCAGCAATGTCACGGTGAATACGTTCCCGGGTCTTGTACTCACCGCCCGTCACACCATGGGAGTTGTATTCGCCTTAAGTCGGGATACTAAATTGGTTACCGCCCACGGCGGATGCAGCGACTGGGGTGA	ASV_5_Helicobacter	100%	1.00E-160	94.16%	MK279513.1	Helicobacter canicola	f-mucin	dog faeces
GGATGAACGCTGACAGAATGCTTAACACATGCAAGTCTACTTGATCCTTCGGGTGATGGTGGCGGACGGGTGAGTAACGCGTAAAGAACTTGCCCTGCAGTTCGGGACAACATCTGGAAACGGATGCTAATACCGGGTATTATACTTTAGTCGCATGACTTTTGTATGAAAGCTATATGCGCTGCAGGAGAGCTTTGCGTCCTATTAGCTTGTTGGTGAGGTAACGGCTCACCAAGGCGATGATAGGTAGCCGGCCTGAGAGGGTGAACGGCCACAAGGGGACTGAGACACGGCCCTTACTC	ASV_678_Fusobacterium	100%	1.00E-154	100%	CP060637.1	Fusobacterium hominis	f-mucin	human faeces
CAGCAATTATACCGTGAAACTGCGAATGGCTCATTAAATCAGTTATCGTTTATTTGATAGTACCTTACTACTTGGATAACCGTGGTAATTCTAGAGCTAATACATGCTGAAAACCCCAACTTCGGGAGGGGTGTATATATTAGATAAAAAACCAACGCCCTTCGGGGCTTCTTGGTGATTCATGATATCTTTACGGATCGCATGGCCTTGCGCCGGCGACGGTTCATTCAAATTTCTGCCCTATCAACTTTCGATGGTAAGGTATTGGCTTACCATGGTTTCAACGGGTAACGGGGAATTAGGGTTCGATTCCG	ASV_236_Unknown_genus_in_Pleosporales	100%	1.00E-160	100%	NG_242401.1	Phaeosphaeria chinensis	f-mucin	culture from holotype of Phaeosphaeria chinensis
TTGTCGGTAGTTACTAACAGGTAACGCTGAGGACTCTACCGAGACTGCCACCGTAAGGTGTGAGGAAGGTGGGGATGACGTCAAATCAGCACGGCCCTTACGTCCGGGGCGACACACGTGTTACAATGGATGGGACAGCGAGCAGCCAAGTGGCGACACTGAGCTAATCTCCAAACCCATTCACAGTTCGGATCGGAGTCTGCAANNNNNNNNNNATTGGAGTCTGCAACTCGACTCCATGAAGTTGGATTCGCTAGTAATCGCGCATCAGCCATGGCGCGGTGAATACGTTCCCGGGCCTTGTACACACCGCCCGTCAAGCCATGGAAGCCGGGGGTGCCTGAAGTTCGTGACCGCGAGGAGCGACCTAGGGCAAAACTGGTAACTGGGGCTA	ASV_78_Unknown_genus_in_Rikenellaceae	100%	5.00E-110	86.29%	LC028712.1	uncultured bacterium	f-mucin	Swamp buffalo feces
CGTTAAGGACTTTAGGACATCCTGGTAGGAGGGTTGATTTAGCAATTTTTAGATTACATTGTGCTGGTTTAAGTTCTATTTTAGGTGGTATTAATTTTATGTGTACTACAAAGAATTTGCGTAGTAGTTCTATTTCTTTGGAGCATATAAGTTTATTTGTTTGAACTGTGTTTGTGACTGTTTTTTTATTGGTTTTGTCTTTAC	ASV_847_Unknown_genus_in_Insecta	98%	2.00E-76	93.50%	EU007447.1	Ancylostoma duodenale	f-IgA	hookworms from dog small intestines
GTGGGGAATATTGGACAATGGACCAAAAGTCTGATCCAGCAATTCTGTGTGCACGATGACGGTCTTAGGATTGTAAAGTGCTTTCAATCGGGAAAAAGAAAGTGATGGTACCGATAGAAGAAGCGACGGCTAAATACGTGCCAGCAGCCGCGGTAATACGTATGTCGCAAGCGTTATCCGGATTTATTGGGCGTAAAGCGCGTCNNNNNNNNNNTGGAAATGCGGGGCTCAACTCCGTATTGCGTTGGAAACTGCCAAACTAGAGTACTGGAGAGGTGGGCGGAACTACAAGTGTAGAGGTGAAATTCGTAGATATTTGTAGGAATGCCGATAGAGAAGTCAGCTCACTGGACAGATACTGACACTGAAGCGCGAAAGCATGGGGAGCAAACAG	ASV_1128_Fusobacterium	100%	2.00E-174	94.10%	JQ208479.1	uncultured bacterium	f-IgA	California sea lion rectum
GGATGAACGCTAGCTACAGGCTTAACACATGCAAGTCGAGGGGCAGCATGGTCTTAGCTTGCTAAGGCCGATGGCGACCGGCGCACGGGTGAGTAACACGTATCCAACCTGCCGTCTACTCTTGGACAGCCTTCTGAAAGGAAGATTAATACAAGATGGCATCATGAGTCCGCATGTTCACATGATTAAAGGTATTCCGGTAGACGATGGGGATGCGTTCCATTAGATAGTAGGCGGGGTAACGGCCCACCTAGTCTTCGATGGATAGGGGTTCTGAGAGGAAGGTCCCCCACATTGGAACTGAGACACGGTCCAAACTC	ASV_673_Develorapax	100%	1.00E-164	100%	FJ503063.1	Phocaeicola sp	f-IgA	human faeces
GTGCATGTCTAAGTATAAGCAATTATACCGTGAAACTGCGAATGGCTCATTAAATCAGTTATCGTTTATTTGATAGTACCTTACTACTTGGATAACCGTGGTAATTCTAGAGCTAATACATGCTGAAAACCCCAACTTCGGGAGGGGTGTATATATTAGATAAAAAACCAACGCCCTTCGGGGCTTCTTGGTGATTCATNNNNNNNNNNGGGGTGTATATATTAGATAAAAAACCAACGCCCTTCGGGGCTTCTTGGTGATTCATGATATCTTTACGGATCGCATGGCCTTGCGCCGGCGACGGTTCATTCAAATTTCTGCCCTATCAACTTTCGATGGTAAGGTATTGGCTTACCATGGTTTCAACGGGTAACGGGGAATTAGGGTTCGATT	ASV_1236_Unknown_genus_in_Pleosporales	97%	1.00E-96	100%	KC671652.1	uncultured fungus	f-IgA	human skin
GGATGAACGCTAGCGATAGGCTTAACACATGCAAGTCGAGGGGCAGCGAGGTGTAGCAATACACTGTCGGCGACCGGCGCACGGGTGCGTAACACGTATGCAACCTACCCTGTATAGGAGGATAACCCGGAGAAATCCGGACTAATACTCCATAGTATTCATTGGAGGCATCTCCGATGACTTAAAGATTTATCGATACAGGCTGGGCATGCGGATGATTAGCTAGTTGGAGAGGTAACGGCTCCCCAAGGCAACGATCATTAGGGGTTCTGAGAGGAAGGTCCCCCACATTGGTACTGAGACACGGAC	ASV_343_Unknown_genus_in_Paludibacteraceae	100%	5.00E-104	89.42%	EU463275.1	uncultured bacterium	f-mucin	naked mole-rat faeces
